# Supplementary material for: Long read nanopore DNA sequencing with adaptive sampling to identify tyrosine kinase fusion genes
Source: Leukemia. 2025 Nov 18;40(1):37–46. doi: 10.1038/s41375-025-02801-5 (PMC12789007; doi:10.1038/s41375-025-02801-5)
Supplement: Supplementary file 2 — Supplementary Tables [file 41375_2025_2801_MOESM2_ESM.xlsx]

## Sheet: Supplementary Table 1 
chrom	chromStart	chromEnd	name
chr1	26684978	26793140	ARID1A,NM_006015.6
chr1	50959208	50985670	CDKN2C,NM_078626.3
chr1	154963644	154990287	CKS1B,NM_001826.3
chr1	36455006	36493949	CSF3R,NM_000760.4
chr1	97066706	97932070	DPYD,NM_000110.4
chr1	92462006	92497961	GFI1,NM_005263.5
chr1	1774249	1902123	GNB1,NM_002074.5
chr1	154261592	154286911	HAX1,NM_006118.4
chr1	23546889	23570537	ID3,NM_002167.5
chr1	64822192	64977585	JAK1,NM_002227.4
chr1	43326781	43365502	MPL,NM_005373.3
chr1	119900516	120080698	NOTCH2,NM_024408.4
chr1	114693432	114727807	NRAS,NM_002524.5
chr1	156849828	156892886	NTRK1,NM_002529.4
chr1	9640694	9740150	PIK3CD,NM_005026.5
chr1	3058166	3449657	PRDM16,NM_022114.4
chr1	110328340	110357713	RBM15,NM_022768.5
chr1	145910519	145938520	RBM8A,NM_005105.5
chr1	155886771	155922385	RIT1,NM_006912.6
chr1	92821003	92852960	RPL5,NM_000969.5
chr1	150915326	150975773	SETDB1,NM_001366418.1
chr1	47205254	47243261	TAL1,NM_001290403.2
chr1	117595011	117639425	TENT5C,NM_017709.4
chr1	2545334	2574865	TNFRSF14,NM_003820.4
chr1	150056739	150156365	VPS45,NM_007259.5
chr10	26993079	27111530	ANKRD26,NM_014915.3
chr10	8043651	8086234	GATA3,NM_001002295.2
chr10	103077001	103204308	NT5C2,NM_001351169.2
chr10	87852588	87982966	PTEN,NM_000314.8
chr10	110556658	110617084	SMC3,NM_005445.4
chr10	68549300	68705523	TET1,NM_030625.3
chr11	108212030	108380138	ATM,NM_000051.4
chr11	102306447	102350439	BIRC3,NM_001165.5
chr11	119195302	119319185	CBL,NM_005188.4
chr11	69630119	69665510	CCND1,NM_053056.3
chr11	86233716	86289846	EED,NM_003797.5
chr11	521205	546612	HRAS,NM_005343.4
chr11	118425455	118537868	KMT2A,NM_001197104.2
chr11	8213272	8274914	LMO1,NM_002315.3
chr11	33847539	33903112	LMO2,NM_005574.4
chr11	64753569	64789578	SF1,NM_004630.4
chr11	32376738	32446575	WT1,NM_024426.6
chr12	92129241	92156882	BTG1,NM_001731.3
chr12	56069128	56114541	ERBB3,NM_001982.4
chr12	22614134	22701701	ETNK1,NM_018638.5
chr12	11638637	11906413	ETV6,NM_001987.5
chr12	49007941	49071830	KMT2D,NM_003482.4
chr12	25194209	25261965	KRAS,NM_004985.5
chr12	124313378	124578648	NCOR2,NM_006312.6
chr12	54281074	54312051	NFE2,NM_001136023.3
chr12	112407910	112520954	PTPN11,NM_002834.5
chr12	111394886	111462659	SH2B3,NM_005475.3
chr12	57084371	57122398	STAT6,NM_003153.5
chr13	32304471	32411304	BRCA2,NM_000059.4
chr13	72741132	72792936	DIS3,NM_014953.5
chr13	50210236	50412402	DLEU1,ENST00000473075.3
chr13	50811868	50854728	DLEU7,NM_001306135.2
chr13	27992237	28111612	FLT3,NM_004119.3
chr13	40544630	40677677	FOXO1,NM_002015.4
chr13	50038082	50060237	MIR15A,ENST00000607334.3
chr13	50037936	50060097	MIR16-1,ENST00000385271.1
chr13	48026689	48058257	NUDT15,NM_018283.4
chr13	32575415	32789055	PDS5B,NM_015032.4
chr13	48292714	48492926	RB1,NM_000321.3
chr14	104758312	104806784	AKT1,NM_001382430.1
chr14	99158250	99283233	BCL11B,NM_138576.4
chr14	34971955	35040603	SRP54,NM_003136.4
chr14	24228606	24253659	TINF2,NM_001099274.3
chr14	102766412	102922536	TRAF3,NM_145725.3
chr15	44700480	44729181	B2M,NM_004048.4
chr15	82119196	82273770	EFL1,NM_024580.6
chr15	90072008	90113504	IDH2,NM_002168.4
chr15	66375875	66502580	MAP2K1,NM_002755.4
chr15	87848714	88267775	NTRK3,NM_001012338.3
chr15	73983679	74058863	PML,NM_033238.3
chr16	88863821	88988243	CBFA2T3,NM_005187.6
chr16	67018112	67112094	CBFB,NM_022845.3
chr16	10866165	10947430	CIITA,NM_000246.4
chr16	3714017	3891749	CREBBP,NM_004380.3
chr16	67551489	67650213	CTCF,NM_006565.4
chr16	31169102	31202641	FUS,NM_004960.4
chr16	15692098	15868064	MYH11,NM_002474.3
chr16	23592128	23652346	PALB2,NM_024675.4
chr16	81768254	81973721	PLCG2,NM_002661.5
chr16	1229668	1253590	TPSAB1,NM_003294.4
chr16	8881060	8974942	USP7,NM_003470.3
chr17	43033258	43136400	BRCA1,NM_007294.4
chr17	63917703	63943367	CD79B,NM_000626.4
chr17	39689027	39739694	ERBB2,NM_004448.4
chr17	44059698	44087380	G6PC3,NM_138387.4
chr17	16018120	16226570	NCOR1,NM_006311.4
chr17	31083940	31388711	NF1,NM_001042492.3
chr17	60589156	60677316	PPM1D,NM_003620.4
chr17	1639592	1695903	PRPF8,NM_006445.4
chr17	40298143	40368679	RARA,NM_000964.4
chr17	76723078	76748367	SRSF2,NM_001195427.2
chr17	42302287	42399478	STAT3,NM_139276.3
chr17	42188140	42287427	STAT5B,NM_012448.4
chr17	31925970	32012074	SUZ12,NM_015355.4
chr17	7657384	7698526	TP53,NM_000546.6
chr17	44194003	44230711	UBTF,NM_014233.4
chr18	63112309	63330805	BCL2,NM_000633.3
chr18	44669851	45079546	SETBP1,NM_015559.3
chr19	12927572	12955525	CALR,NM_004343.4
chr19	44766853	44811688	CBLC,NM_012116.4
chr19	33288897	33313570	CEBPA,NM_004364.5
chr19	47338278	47393740	DHX34,NM_014681.6
chr19	10707042	10842939	DNM2,NM_001005361.3
chr19	841266	867279	ELANE,NM_001972.4
chr19	17813745	17859018	JAK3,NM_000215.4
chr19	16313789	16339721	KLF2,NM_016270.4
chr19	19134530	19181299	MEF2B,NM_001145785.2
chr19	1427359	1451531	RPS15,NM_001018.5
chr19	1598255	1663651	TCF3,NM_003200.5
chr19	55643998	55685752	U2AF2,NM_007279.3
chr19	6761671	6868397	VAV1,NM_005428.4
chr2	60446157	60564690	BCL11A,NM_022893.4
chr2	136103312	136129185	CXCR4,NM_003467.3
chr2	25216837	25352961	DNMT3A,NM_022552.5
chr2	208225192	208266107	IDH1,NM_005896.4
chr2	15929513	15958040	MYCN,NM_005378.6
chr2	60870537	60942648	REL,NM_001291746.2
chr2	197378747	197446064	SF3B1,NM_012433.4
chr2	61466812	61549392	XPO1,NM_003400.4
chr20	32347294	32450355	ASXL1,NM_015338.6
chr20	32751348	32820392	DNMT3B,NM_006892.4
chr20	58880384	58922228	GNAS,NM_000516.7
chr20	41126506	41188662	PLCG1,NM_002660.3
chr20	42061719	43200942	PTPRT,NM_007050.6
chr20	63647275	63707281	RTEL1,NM_001283009.2
chr20	36879192	36962744	SAMHD1,NM_015474.4
chr20	53556034	53604875	ZNF217,NM_006526.3
chr21	38368999	38509513	ERG,NM_182918.4
chr21	34776764	35060338	RUNX1,NM_001754.5
chr21	43081919	43118606	U2AF1,NM_006758.3
chr22	23169472	23329073	BCR,NM_004327.4
chr22	28676706	28752856	CHEK2,NM_007194.4
chr22	41081555	41191113	EP300,NM_001429.4
chr22	40399252	40647755	MRTFA,NM_020831.6
chr22	29592596	29709634	NF2,NM_000268.4
chr22	37628632	37667153	SH3BP1,NM_018957.6
chr3	187710344	187756504	BCL6,NM_001706.5
chr3	105644424	105880048	CBLB,NM_170662.5
chr3	128468390	128504237	GATA2,NM_032638.5
chr3	9879573	9905385	JAGN1,NM_032492.4
chr3	129419910	129450984	MBD4,NM_001276270.2
chr3	169072470	169674748	MECOM,NM_004991.4
chr3	158560157	158617492	MLF1,NM_001369783.1
chr3	38127624	38154058	MYD88,NM_002468.5
chr3	179137320	179251129	PIK3CA,NM_006218.4
chr3	72985774	73080234	PPP4R2,NM_174907.4
chr3	49348108	49423012	RHOA,NM_001664.4
chr3	128608932	128661854	RPN1,NM_002950.4
chr3	47005399	47175149	SETD2,NM_014159.7
chr3	136325199	136763414	STAG1,NM_005862.3
chr3	169753483	169776096	TERC,ENST00000602385.1
chr3	184360898	184389243	THPO,NM_000460.4
chr4	152309507	152547128	FBXW7,NM_001349798.2
chr4	53366604	53471898	FIP1L1,NM_030917.4
chr4	54646920	54751751	KIT,NM_000222.3
chr4	1860356	1993228	NSD2,NM_001042424.3
chr4	54218256	54309281	PDGFRA,NM_006206.6
chr4	56456580	56514717	SRP72,NM_006947.4
chr4	105135839	105290839	TET2,NM_001127208.3
chr5	150042258	150097590	CSF1R,NM_001288705.3
chr5	149481945	149562475	CSNK1A1,NM_001892.6
chr5	177500540	177527997	DDX41,NM_016222.4
chr5	34918522	34970000	DNAJC21,NM_001012339.3
chr5	158684883	159110952	EBF1,NM_024007.5
chr5	35845854	35890639	IL7R,NM_002185.5
chr5	132470572	132501809	IRF1,NM_002198.3
chr5	56804512	56907188	MAP3K1,NM_005921.2
chr5	171376812	171421936	NPM1,NM_002520.7
chr5	150102802	150166881	PDGFRB,NM_002609.4
chr5	68204719	68312857	PIK3R1,NM_181523.3
chr5	1242130	1306104	TERT,NM_198253.3
chr6	135272495	135508776	AHI1,NM_001134831.2
chr6	41923915	41952844	CCND3,NM_001760.5
chr6	18212823	18275566	DEK,NM_003472.4
chr6	281450	362391	DUSP22,NM_001286555.3
chr6	111649295	111884488	FYN,NM_002037.5
chr6	380715	422479	IRF4,NM_002460.4
chr6	135170271	135230208	MYB,NM_001130173.2
chr6	44247129	44276587	NFKBIE,NM_004556.3
chr6	137856222	137894348	TNFAIP3,NM_001270508.2
chr6	18117274	18166113	TPMT,NM_000367.5
chr7	140719628	140935965	BRAF,NM_004333.6
chr7	2895105	3054903	CARD11,NM_032415.7
chr7	101806589	102269269	CUX1,NM_181552.4
chr7	148796346	148895327	EZH2,NM_004456.5
chr7	50293679	50416137	IKZF1,NM_006060.6
chr7	152123888	152447039	KMT2C,NM_170606.3
chr7	139348857	139434490	LUC7L2,NM_016019.5
chr7	116661159	116809413	MET,NM_000245.4
chr7	124811349	124940861	POT1,NM_015450.3
chr7	93088481	93129015	SAMD9,NM_017654.4
chr7	93119019	93159421	SAMD9L,NM_152703.5
chr7	66976643	67006622	SBDS,NM_016038.4
chr8	41918442	42063023	KAT6A,NM_006766.5
chr8	127725194	127753987	MYC,NM_002467.6
chr8	116834897	116885812	RAD21,NM_006265.3
chr8	91943935	92106669	RUNX1T1,NM_001198679.3
chr9	130682780	130824216	EXOSC2,NM_014285
chr9	130824217	130898711	ABL1,NM_005157.6
chr9	5439505	5481590	CD274,NM_014143.4
chr9	21956715	21985893	CDKN2A,NM_000077.5
chr9	21991866	22020341	CDKN2B,NM_004936.4
chr9	95864654	96029483	ERCC6L2,NM_020207.7
chr9	4974235	5140984	JAK2,NM_004972.4
chr9	136483396	136557084	NOTCH1,NM_017617.5
chr9	84658692	85038090	NTRK2,NM_006180.6
chr9	131114549	131245699	NUP214,NM_005085.4
chr9	36822232	37045304	PAX5,NM_016734.3
chr9	5499494	5582318	PDCD1LG2,NM_025239.4
chr9	35646717	35669053	RMRP,ENST00000363046.1
chr9	136875479	136937643	TRAF2,NM_021138.4
chrX	47550168	47582944	ARAF,NM_001654.5
chrX	77493843	77797252	ATRX,NM_000489.6
chrX	40040214	40108994	BCOR,NM_001123385.2
chrX	129971598	130069107	BCORL1,NM_001379451.1
chrX	155060471	155134113	BRCC3,NM_001018055.3
chrX	101338413	101397227	BTK,NM_000061.3
chrX	1179453	1223685	CRLF2,NM_022148.4
chrX	1257777	1320971	CSF2RA,NM_172245.4
chrX	41323125	41361310	DDX3X,NM_001356.5
chrX	48775553	48805347	GATA1,NM_002049.4
chrX	1325748	1393725	IL3RA,NM_002183.4
chrX	44862151	45123815	KDM6A,NM_001291415.2
chrX	134362275	134439826	PHF6,NM_001015877.2
chrX	15308419	15346559	PIGA,NM_002641.4
chrX	154387340	154413368	RPL10,NM_006013.5
chrX	53363112	53433690	SMC1A,NM_006306.4
chrX	123950669	124113692	STAG2,NM_001042750.2
chrX	47182792	47226164	UBA1,NM_003334.4
chrX	48672762	48702463	WAS,NM_000377.3
chrX	15779447	15834296	ZRSR2,NM_005089.4
chrY	1179453	1223685	CRLF2,NM_022148.4
chrY	1257777	1320971	CSF2RA,NM_172245.4
chrY	1325748	1393725	IL3RA,NM_002183.4
chrY	2775818	2798718	SRY,NM_003140.3
Supplementary Table 1. BED file used for adaptive sampling.

## Sheet: Supplementary Table 2
Sample	Rearrangment	Genomic F Primer	Genomic R Primer	Transcript F Primer	Transcript R Primer	Fusion Transcript Junctions
S_1	BCR::ABL1	CACCCCACGACTTCTCCAG	TGAAACCTGCATTCACAAGCT	N/A	N/A	N/A
S_1	t(9;14)(q34.12;q32.31)	TGCCCTTGTAACTCTTCTGCA	AGGCTTTCATTTTTCCGCATTCA	N/A	N/A	N/A
S_2	BCR::ABL1	GAAAGTTGACCCAGCAGGCA	GGATGATGGCCTACTCACACA	N/A	N/A	N/A
S_3	BCR::ABL1	TTCTCAGTGCCGTTTCCTCC	ACGCTCAGTGAAAGAAGCCA	N/A	N/A	N/A
S_4	BCR::ABL1	TGTTCACGCCAGACCACAAT	TAGCCTAAGACCCGGAGCTT	N/A	N/A	N/A
S_5	BCR::ABL1	GGGCCTCTGAATTCCTGTCC	CCCTACTGTCTCCTTTGGGC	N/A	N/A	N/A
S_5	t(20;22)(q11.22;q11.23)	CTGGGATTACAGGCCTGAGC	GTGGTGACCTGTAGACTGGC	N/A	N/A	N/A
S_6	BCR::ABL1	GCACGGCTTCTGTTCCTAGT	AGGTTGTCACAGCAATACCG	N/A	N/A	N/A
S_6	t(3;22)(p21.31;q11.23)	TCACTTAGGCAGCAGCTGTC	CAGGTAGCTGGAGGAGAGGA	N/A	N/A	N/A
S_7	FIP1L1:PDGFRA	ACCCTTTACCACAGAACCACA	GGGAGGTTACCCCATGGAAC	ACCACCTCCGTTTTTCCCTC	CACTGCAACTTTCATGACAGGT	FIP1L1 exon 13; PDGFRA exon 12
S_8	BCR::FGFR1	CAAGCCCAGGAACTCGTGAT	ACAGGGGACAAGGGTATGGT	ATGAAGCCTTTGAAAGCCGC	AGGGTCTTCGGGAAGCTCAT	BCR exon 4; FGFR1 exon 10
S_9	BCR::JAK2	GGCAGGTAAAGCTGGTGGAA	GAGGGGTTGGATGTGCACAT	GGACTGCAGCTCCAATGAGA	CCTCCACTGCAGATTTCCCA	BCR exon 1; JAK2 exon 17
S_10	ETV6::ABL1	GAGACTCCTGCTCAGTGTAGC	CCCTTGGAGTGAGGCATCTC	Type A) CAGAACCATGAAGAAGAAGCCC; Type B) GCCCATCAACCTCTCTCATCG	TAGTTATGCTTAGAGTGTTATCTCCAC*	Type A) ETV6 exon 4; ABL1 exon 2 Type B) ETV6 exon 5; ABL1 exon 2
S_11	PCM1::JAK2	TGCGCAGATGTTTTAAAGTTTTAGC	TGCAAAACCAAATCAAAACTTAATGA	AACTGTCCTGTGAAACCCTGT	ATTGGGCCATGACAGTTGCT	PCM1 exon 36; JAK2 exon 9
S_12	CCDC88C::PDGFRB	GGAGTGACTGGAGATTGGGC	TGCACAGAAGCAGAGCATGA	CGAATTGAGGAGCTGCTGGA	TGCCAAAGCATGATGAGGATG	CCDC88C exon 12; PDGFRB exon11
S_12	chr14:91307523-91324086del	TCTTTTGAGGGGAAGGCACC	GAGAGGAGGTGTCGGTCATG	-	-	-
S_12	t(6;14)(p24.1;q32.11)	GTGCTTGTAGGGAGGCATCA	TGTGCACACTCCACACACAA	-	-	-
S_12	t(5;6)(q32;p21.1)	GGGTCAATGTAGGCCACTGA	GGAACACATTCTGGCAAACACA	-	-	-
S_13	MPRIP::PDGFRB	TGATCGGATTTTCTGGGGGT	CTGCCAGAGGTACCAGCTTC	N/A	N/A	N/A
S_14	AGAP2::PDGFRB	TTAGGAGAGGGAGCAGGAGC	CTACCGTCACCACTCCAACC	TTCTCCCATGGTGAAGAAGC	CCTTCCATCGGATCTCGTAA	AGAP2 exon 13; PDGFRB exon 11
S_15	SART3::PDGFRB	CACATCTGCCTTGGCTCAGA	GACCTTGCTTGCACACCTTG	GAGAAGGAAGCAGCCCTTGT	GAGTCATAGGGCAGCTGCAT	SART3 exon 15; PDGFRB exon 11
S_16	NFIA::PDGFRB	CTCAGAGGGAATGGCCTGTG	CGGTTGGAGAGCGTGACATT	GCACATCCTCTACGAGCTCC	ATCGGATCTCGTAACGTGGC	NFIA exon 6; PDGFRB exon 11
S_17	t(4;12)(q12;p13.2)	TGAGTGTCTGCAAGGGTATGG	ACTGCACACTGGGAGAATGT	N/A	N/A	N/A
S_18	PKRG2::PDGFRA	TGTGTGCAAGGGAAAAGGGA	ACAGCCAGGCAGTCTGATTC	GGATGCTGAGATCCAGGAGC	GTTGGGACCGGCTTAATCCA	PRKG2 exon 3; PDGFRA exon 12
S_19	None detected	-	-	-	-	-
S_20	None detected	-	-	-	-	-
Supplementary Table 2. Primers used for PCR and Sanger sequencing confirmation of detected fusions. N/A; No material for transcript testing available. * Common reverse primer used for both forward primers

## Sheet: Supplementary Table 3
Sample	Fusion	Fusion Transcript Junction
S_13	MPRIP::PDGFRB	MPRIP exon 20; PDGFRB exon 12
S_14	AGAP2::PDGFRB	AGAP2 exon 13; PDGFRB exon 11
S_15	SART3::PDGFRB	SART3 exon 15; PDGFRB exon 11
S_16	NFIA::PDGFRB	NFIA exon 6; PDGFRB exon 11
S_18	PRKG2::PDGFRA	PRKG2 exon 3; PDGFRA exon 12
Supplementary Table 3. Fusion transcript junctions for samples with previously unconfirmed TK gene rearrangements

## Sheet: Supplementary Table 4
Sample	chrom	chromStart	chromEnd	name
S_12	chr14	91260322	91428820	CCDC88C,NM_001080414.4
	chr6	11648431	11677429	chr6_rearranged,NA
S_18	chr4	54218256	81226222	PDGFRA-PRKG2,NA
Supplementary Table 4. Regions additionally targeted for samples S_12 and S_18

## Sheet: Supplementary Table 5
Primer/probe (location)	Sequence (5' - 3')
F primer (AGAP2 exon 13)	TGACAACACCATCCAAGACTG
R primer: (PDGFRB exon 11)	TGCCAAAGCATGATGAGGATG
Probe (AGAP2 exon 13)	[6FAM]GGCTCGGCTGGGCAGGCTGAAGC[BHQ1]
Supplementary Table 5. Primers and probes used for AGAP2::PDGFRB RT-qPCR MRD analysis. The probe was FAM-labelled at the 5' end, and included a 3' quencher.
